# Supplementary material for: Optimization of the game improvement and data analysis model for the early childhood education major via deep learning
Source: Sci Rep. 2023 Nov 20;13:20273. doi: 10.1038/s41598-023-46060-9 (PMC10662176; doi:10.1038/s41598-023-46060-9)
Supplement: Supplementary file 1 — Supplementary Figures. [file 41598_2023_46060_MOESM1_ESM.zip]

Archive with 19 entries (18 files):
- ╩2╛▌░n/
- ╩2╛▌░n/Figure 1a.vsdx
- ╩2╛▌░n/Figure 1b.vsdx
- ╩2╛▌░n/Figure 2a.vsdx
- ╩2╛▌░n/Figure 2b.vsdx
- ╩2╛▌░n/Figure 2c.vsdx
- ╩2╛▌░n/Figure 3-5.xlsx
- ╩2╛▌░n/Figure 3a.opj
- ╩2╛▌░n/Figure 3b.opj
- ╩2╛▌░n/Figure 3c.opj
- ╩2╛▌░n/Figure 3d.opj
- ╩2╛▌░n/Figure 4a.opj
- ╩2╛▌░n/Figure 4b.opj
- ╩2╛▌░n/Figure 4c.opj
- ╩2╛▌░n/Figure 4d.opj
- ╩2╛▌░n/Figure 5a.opj
- ╩2╛▌░n/Figure 5b.opj
- ╩2╛▌░n/Figure 5c.opj
- ╩2╛▌░n/Figure 5d.opj
