# Supplementary material for: Optimization of the game improvement and data analysis model for the early childhood education major via deep learning
Source: Sci Rep. 2023 Nov 20;13:20273. doi: 10.1038/s41598-023-46060-9 (PMC10662176; doi:10.1038/s41598-023-46060-9)
Supplement: Supplementary file 1 — Supplementary Figures. [file 41598_2023_46060_MOESM1_ESM.zip › ╩2╛▌░n/Figure 3-5.xlsx]

## Sheet: Figure 3a
200	110.8	98.1	128.6	97.3	95	113.9
400	129.3	110.7	104.7	120.3	117	128.5
600	117	107.6	95.5	112.6	124.8	104.7
800	112.2	112.8	95.3	103.6	102.2	98.2
1000	115.8	127.4	117.3	108.5	96.8	115.5

## Sheet: Figure 3b
200	125	120.5	113.9	106.2	115.8	107.9
400	119.4	108.1	96	119.2	112.8	110.7
600	109.4	106	129.4	124.2	111.1	129.9
800	128.4	98.1	110.6	96.9	126.3	103.3
1000	114.2	105	106.8	110.1	126.3	102.2

## Sheet: Figure 3c
200	124.9	111.7	96.7	118.8	101.3	100.9
400	95.6	127.4	97.5	101.4	127.2	97
600	95	105.5	106	123	110.4	123.2
800	126.7	108.2	129	110.5	108.6	96.2
1000	128.9	116.8	109	127.3	113.9	109.9

## Sheet: Figure 3d
200	100.7	116.9	103.6	110.8	98.2	96.9
400	123.1	102.7	104.5	105.4	100.1	108
600	125.9	128.4	114.2	126.2	127.2	120.4
800	124.1	103.5	123.2	95.2	128.4	127.3
1000	114.2	102.8	108.5	95.3	118.9	125

## Sheet: Figure  4a
200	46.3	66.5	51.3	63	57.7	61.2
400	57	62.5	56.1	57.7	52	56.8
600	60.2	57.6	62	61.3	48.9	62.9
800	65.5	59.1	50.3	60	48.9	63.4
1000	65.1	66.3	54	64.4	53.1	57.7

## Sheet: Figure 4b
200	50.5	48.7	45.4	66.8	51	57.4
400	62	60.3	67.8	65.3	45.7	65
600	67.8	50.1	43.6	44.9	65.7	51.2
800	49.8	46	60.1	62.7	54.2	67.1
1000	44.4	67.2	58.4	63.7	56.9	43

## Sheet: Figure 4c
200	43.2	63.9	47.5	59.4	67.1	57.8
400	56.5	56.6	64.5	66.9	44.3	50.3
600	66.4	43.2	66.5	48.5	50.6	67.2
800	60.9	66.1	52.6	52.4	52.2	56.9
1000	63.1	55.7	53	55.4	49.8	66.7

## Sheet: Figure 4d
200	45.5	53.5	63.5	53.2	49.9	52
400	64.2	57.3	55.7	46.7	47.1	48.5
600	63.8	62.4	63.5	55.9	52.9	59
800	43.3	52.8	44.7	65.5	63.7	59.5
1000	45.8	65	54.8	67.3	51.8	54.5

## Sheet: Figure 5a
200	92	86.7	83.2	91.4	82.8	85.7
400	87.3	85.1	82.8	83.8	89	84.9
600	83.5	91.6	85.8	84.9	88.6	84.2
800	86.7	87.7	90.4	82.7	82.3	84.3
1000	82.8	91.2	82.4	82.5	90.9	84

## Sheet: Figure 5b
200	90.5	83.5	86.2	88.4	89.3	86.6
400	85.1	86.4	88.8	83	89.7	83.3
600	83.6	81.6	88.1	82.6	84.7	89.9
800	89.5	83.9	84	89.2	82.3	91.3
1000	83.8	91	84.3	92	84.3	86

[truncated: 2 more sheets: Figure 5c, Figure 5d]
